# Supplementary material for: Total Polyphenol Contents and Mineral Profiles in Commercial Wellness Herbal Infusions: Evaluation of the Differences between Two Preparation Methods
Source: Foods. 2024 Jul 5;13(13):2145. doi: 10.3390/foods13132145 (PMC11241193; doi:10.3390/foods13132145)
Supplement: Supplementary file 1 [file foods-13-02145-s001.zip]

Archive with 1 entries (1 files):
- foods-3046759-supplementary.pdf
